# Supplementary material for: Multi-Sensitive Au NCs/5-FU@Carr-LA Composite Hydrogels for Targeted Multimodal Anti-Tumor Therapy
Source: Molecules. 2024 Aug 27;29(17):4051. doi: 10.3390/molecules29174051 (PMC11397649; doi:10.3390/molecules29174051)
Supplement: Supplementary file 1 [file molecules-29-04051-s001.zip]

Archive with 1 entries (1 files):
- molecules-3137032-supplementary.pdf
